# Supplementary material for: Effect of Exercise Training on Quality of Life after Colorectal and Lung Cancer Surgery: A Meta-Analysis
Source: Cancers (Basel). 2021 Oct 3;13(19):4975. doi: 10.3390/cancers13194975 (PMC8508091; doi:10.3390/cancers13194975)
Supplement: Supplementary file 1 [file cancers-13-04975-s001.zip]

Archive with 1 entries (1 files):
- cancers-1362070-supplementary.pdf
